# Supplementary material for: Non-linear interaction between physical activity and polygenic risk score of body mass index in Danish and Russian populations
Source: PLoS One. 2021 Oct 18;16(10):e0258748. doi: 10.1371/journal.pone.0258748 (PMC8523041; doi:10.1371/journal.pone.0258748)
Supplement: S1 Table — (XLSX) [file pone.0258748.s003.xlsx]

## Sheet: Sheet1
	S1 Table. p-values of associations between cardiometabolic traits and BMI or BMI PRS
	Trait	BMI association with a trait	Association with the PRS adjusted for sex, age, gPCs
	Model	BMI ~ 1 + trait	trait ~ 1 + PRS + C(sex) + age + PC1 + PC2 + PC3
	Total cholesterol	1.78 x 10-47	1.15 x 10-03
	High density lipocholesterol	1.65 x 10-146	5.41 x 10-30
	Triglycerides	5.33 x 10-274	1.83 x 10-21
	Serum C-reactive protein	9.92 x 10-135	1.81 x 10-27
	Interleukin-18	4.06 x 10-27	7.33 x 10-11
	Diastolic blood pressure	3.24 x 10-189	4.27 x 10-08
	Systolic blood pressure	2.03 x 10-164	1.13 x 10-09
	Pulse pressure	2.33 x 10-35	4.17 x 10-04
	Hemoglobin A1C	1.99 x 10-43	1.54 x 10-11
	Fasting plasma glucose	2.44 x 10-143	1.93 x 10-15
	30 min plasma glucose during OGTT	1.94 x 10-109	2.63 x 10-05
	120 min plasma glucose during OGTT	8.74 x 10-114	5.42 x 10-05
	HOMA-IR	< 2.22 x 10-308	8.59 x 10-27
	Fasting serum insulin	< 2.22 x 10-308	7.57 x 10-24
	Leptin	< 2.22 x 10-308	7.00 x 10-48
	Hip circumference	< 2.22 x 10-308	2.20 x 10-114
	Waist circumference	< 2.22 x 10-308	2.49 x 10-132
	Waist-to-hip ratio	< 2.22 x 10-308	4.37 x 10-46
	Weight	< 2.22 x 10-308	3.36 x 10-137
	Height	6.83 x 10-07	1.55 x 10-04
	< 2.22 x 10-308 refers to the p-values below the floating-point numbers precision
