# Supplementary material for: Non-linear interaction between physical activity and polygenic risk score of body mass index in Danish and Russian populations
Source: PLoS One. 2021 Oct 18;16(10):e0258748. doi: 10.1371/journal.pone.0258748 (PMC8523041; doi:10.1371/journal.pone.0258748)
Supplement: S2 Table — (XLSX) [file pone.0258748.s004.xlsx]

## Sheet: Sheet1
	S2 Table. Associations of the risk factors with BMI adjusted for BMI GRS
	Risk factor	Category *	Effect size	P-value
	Smoking	Never smoker	Reference group
		Previous smoker	+ 0.12 kg/m2	0.385
		Smoking occasionally	+ 0.13 kg/m2	0.675
		Smoking daily	- 0.88 kg/m2	8.58 x 10-12
	Physical activity	Active	Reference group
		Inactive	+ 0.85 kg/m2	2.33 x 10-13
	Alcohol consumption	No or moderate	Reference group
		High	- 0.46 kg/m2	5.30 x 10-5
	Diet quality	Healthy	Reference group
		Poor	- 0.23 kg/m2	0.047
	Socioeconomic class	Working, ≥ 4 years of education	Reference group
		Working, 1-3 years of education	- 0.08 kg/m2	0.58
		Working, no education	+ 0.30 kg/m2	0.1
		Not working, ≥ 1 year of education	+ 0.24 kg/m2	0.3
		Not working, no education	+ 0.29 kg/m2	0.36
	Mental health	High	Reference group
		Low	- 0.17 kg/m2	0.2
	Quality of sleep	Good	Reference group
		Poor	+ 0.14 kg/m2	0.34
	* The categories are described in the “Risk Factors” section of Materials and Methods.
	Effect sizes and p-values for each category are reported relative to the Reference group.
